# Supplementary material for: Characteristics of High-Resource Health System Users in Rural and Remote Regions: A Scoping Review
Source: Int J Environ Res Public Health. 2023 Apr 4;20(7):5385. doi: 10.3390/ijerph20075385 (PMC10094250; doi:10.3390/ijerph20075385)
Supplement: Supplementary file 1 [file ijerph-20-05385-s001.zip]

Archive with 1 entries (1 files):
- ijerph-2244450-supplementary.pdf
